# Supplementary material for: Heart rate detection properties of dry-electrode ECG compared to conventional 3-lead gel-electrode ECG in newborns
Source: BMC Res Notes. 2021 May 1;14:166. doi: 10.1186/s13104-021-05576-x (PMC8088562; doi:10.1186/s13104-021-05576-x)
Supplement: Supplementary file 2 — Additional file 2. Heart rate data pairs from the two devices by the two observers. [file 13104_2021_5576_MOESM2_ESM.xlsx]

## Sheet: All data Rev 2.1
			Observer 1	Observer 2	Observer 1	Observer 2		Interreviewer differences		Average data used
Baby	Time	Obs	NeoBeat 1	NeoBeat 2	ProPaq 1	ProPaq 2	Rated as poor ECG	NeoBeat	ProPaq	NeoBeat [bpm]	ProPaq [bpm]	Delta HR [bpm]	Likely reason for deviation
1	0	1	171	171	169	169	0	0	0	171	169	2
1	10	2	167	167	167	167	0	0	0	167	167	0
1	20	3	166	166	165	165	0	0	0	166	165	1
1	30	4	165	165	165	165	0	0	0	165	165	0
1	40	5	162	162	161	161	0	0	0	162	161	1
1	50	6	160	160	158	158	0	0	0	160	158	2
1	60	7	163	163	164	164	0	0	0	163	164	-1
1	70	8	161	161	161	161	0	0	0	161	161	0
1	80	9	160	160	161	161	0	0	0	160	161	-1
1	90	10	160	160	161	161	0	0	0	160	161	-1
1	100	11	159	159	157	157	0	0	0	159	157	2
1	110	12	155	155	154	154	0	0	0	155	154	1
1	120	13	155	155	156	156	0	0	0	155	156	-1
1	130	14	157	157	157	157	0	0	0	157	157	0
1	140	15	157	157	156	156	0	0	0	157	156	1
1	150	16	157	157	156	156	0	0	0	157	156	1
1	160	17	154	154	153	153	0	0	0	154	153	1
1	170	18	154	154	153	153	0	0	0	154	153	1
1	180	19	153	153	153	153	0	0	0	153	153	0
2	0	1	142	142	139	139	0	0	0	142	139	3
2	10	2	149	149	150	150	0	0	0	149	150	-1
2	20	3	142	142	143	143	0	0	0	142	143	-1
2	30	4	145	145	147	147	0	0	0	145	147	-2
2	40	5	151	151	152	152	0	0	0	151	152	-1
2	50	6	151	151	151	151	0	0	0	151	151	0
2	60	7	148	148	148	148	0	0	0	148	148	0
2	70	8	151	151	152	152	0	0	0	151	152	-1
2	80	9	151	151	151	151	0	0	0	151	151	0
2	90	10	144	144	145	145	0	0	0	144	145	-1
2	100	11	149	149	151	151	0	0	0	149	151	-2
2	110	12	142	142	138	138	0	0	0	142	138	4
2	120	13	143	143	143	143	0	0	0	143	143	0
2	130	14	149	149	148	148	0	0	0	149	148	1
2	140	15	144	144	146	146	0	0	0	144	146	-2
2	150	16	150	150	149	149	0	0	0	150	149	1
2	160	17	150	150	150	150	0	0	0	150	150	0
2	170	18	149	148	148	148	0	1	0	148.5	148	0.5
2	180	19	152	152	152	152	0	0	0	152	152	0
3	0	1	176	176	179	179	0	0	0	176	179	-3
3	10	2	174	174	175	175	0	0	0	174	175	-1
3	20	3	178	175	180	180	0	3	0	176.5	180	-3.5
3	30	4	179	179	176	179	0	0	-3	179	177.5	1.5
3	40	5	174	174	173	173	0	0	0	174	173	1
3	50	6	168	169	168	168	0	-1	0	168.5	168	0.5
3	60	7	165	165	164	164	0	0	0	165	164	1
3	70	8	162	162	159	159	0	0	0	162	159	3
3	80	9	159	159	159	159	0	0	0	159	159	0
3	90	10	157	157	158	158	0	0	0	157	158	-1
3	100	11	153	153	152	152	0	0	0	153	152	1
3	110	12	155	155	155	156	0	0	-1	155	155.5	-0.5
3	120	13	156	156	158	158	0	0	0	156	158	-2
3	130	14	166	166	168	168	0	0	0	166	168	-2
3	140	15	166	166	164	164	0	0	0	166	164	2
3	150	16	157	157	158	158	0	0	0	157	158	-1
3	160	17	156	156	158	158	0	0	0	156	158	-2
3	170	18	167	167	167	167	0	0	0	167	167	0
3	180	19	163	163	159	159	0	0	0	163	159	4
4	0	1	136	136	132	132	0	0	0	136	132	4
4	10	2	135	135	133	133	0	0	0	135	133	2
4	20	3	141	141	142	142	0	0	0	141	142	-1
4	30	4	132	132	123	123	0	0	0	132	123	9
4	40	5	135	135	131	131	0	0	0	135	131	4
4	50	6	128	128	128	128	0	0	0	128	128	0
4	60	7	136	136	138	138	0	0	0	136	138	-2
4	70	8	136	136	136	136	0	0	0	136	136	0
4	80	9	135	132	138	136	0	3	2	133.5	137	-3.5
4	90	10	130	131	131	132	0	-1	-1	130.5	131.5	-1
4	100	11	135	135	135	135	0	0	0	135	135	0
4	110	12	129	129	128	128	0	0	0	129	128	1
4	120	13	138	138	137	137	0	0	0	138	137	1
4	130	14	126	126	129	129	0	0	0	126	129	-3
4	140	15	132	132	136	136	0	0	0	132	136	-4
4	150	16	136	136	140	140	0	0	0	136	140	-4
4	160	17	140	140	144	144	0	0	0	140	144	-4
4	170	18	135	135	136	136	0	0	0	135	136	-1
4	180	19	132	132	135	133	0	0	2	132	134	-2
5	0	1	120	120	118	118	0	0	0	120	118	2
5	10	2	111	111	97	97	0	0	0	111	97	14	Averaging differences
5	20	3	107	107	114	114	0	0	0	107	114	-7
5	30	4	107	107	101	101	0	0	0	107	101	6
5	40	5	108	108	110	110	0	0	0	108	110	-2
5	50	6	113	113	107	107	0	0	0	113	107	6
5	60	7	113	113	114	114	0	0	0	113	114	-1
5	70	8	115	115	115	115	0	0	0	115	115	0
5	80	9	115	115	112	112	0	0	0	115	112	3
5	90	10	115	115	116	116	0	0	0	115	116	-1
5	100	11	122	122	130	130	0	0	0	122	130	-8
5	110	12	126	126	123	123	0	0	0	126	123	3
5	120	13	114	114	112	112	0	0	0	114	112	2
5	130	14	113	113	112	112	0	0	0	113	112	1
5	140	15	116	116	117	117	0	0	0	116	117	-1
5	150	16	114	114	114	114	0	0	0	114	114	0
5	160	17	106	106	110	110	0	0	0	106	110	-4
5	170	18	112	112	111	111	0	0	0	112	111	1
5	180	19	115	115	116	116	0	0	0	115	116	-1
6	0	1	112	112	113	113	0	0	0	112	113	-1
6	10	2	115	115	116	116	0	0	0	115	116	-1
6	20	3	118	118	129	128	1	0	1	118	128.5	-10.5	Motion
6	30	4	119	119	116	120	0	0	-4	119	118	1
6	40	5	128	128	128	128	0	0	0	128	128	0
6	50	6	119	119	120	120	0	0	0	119	120	-1
6	60	7	118	118	116	116	0	0	0	118	116	2
6	70	8	119	119	117	117	0	0	0	119	117	2
6	80	9	133	133	133	133	0	0	0	133	133	0
6	90	10	130	130	127	131	0	0	-4	130	129	1
6	100	11	112	117	108	108	0	-5	0	114.5	108	6.5
6	110	12	135	132	136	136	0	3	0	133.5	136	-2.5
6	120	13	113	114	112	113	0	-1	-1	113.5	112.5	1
6	130	14	111	111	112	112	0	0	0	111	112	-1
6	140	15	125	125	121	121	0	0	0	125	121	4
6	150	16	114	114	108	109	0	0	-1	114	108.5	5.5
6	160	17	110	110	111	108	0	0	3	110	109.5	0.5
6	170	18	117	117	114	116	0	0	-2	117	115	2
6	180	19	120	120	123	123	0	0	0	120	123	-3
7	0	1	140	140	141	141	0	0	0	140	141	-1
7	10	2	128	128	129	129	0	0	0	128	129	-1
7	20	3	119	119	119	119	0	0	0	119	119	0
7	30	4	122	122	120	120	0	0	0	122	120	2
7	40	5	118	118	118	118	0	0	0	118	118	0
7	50	6	119	119	117	117	0	0	0	119	117	2
7	60	7	114	114	114	114	0	0	0	114	114	0
7	70	8	116	116	116	116	0	0	0	116	116	0
7	80	9	115	115	117	117	0	0	0	115	117	-2
7	90	10	117	117	117	117	0	0	0	117	117	0
7	100	11	111	111	107	107	0	0	0	111	107	4
7	110	12	120	120	121	121	0	0	0	120	121	-1
7	120	13	112	112	111	111	0	0	0	112	111	1
7	130	14	112	113	112	112	0	-1	0	112.5	112	0.5
7	140	15	111	113	113	113	0	-2	0	112	113	-1
7	150	16	111	111	109	109	0	0	0	111	109	2
7	160	17	112	112	113	113	0	0	0	112	113	-1
7	170	18	109	109	109	109	0	0	0	109	109	0
7	180	19	107	107	107	107	0	0	0	107	107	0
8	0	1	154	154	153	153	0	0	0	154	153	1
8	10	2	146	146	145	145	0	0	0	146	145	1
8	20	3	146	146	146	146	0	0	0	146	146	0
8	30	4	144	144	141	141	0	0	0	144	141	3
8	40	5	144	143	145	145	0	1	0	143.5	145	-1.5
8	50	6	136	136	139	139	0	0	0	136	139	-3
8	60	7	140	140	136	136	0	0	0	140	136	4
8	70	8	136	136	133	133	0	0	0	136	133	3
8	80	9	135	135	136	136	0	0	0	135	136	-1
8	90	10	138	138	134	134	0	0	0	138	134	4
8	100	11	130	130	132	132	0	0	0	130	132	-2
8	110	12	140	140	141	141	0	0	0	140	141	-1
8	120	13	142	142	143	143	0	0	0	142	143	-1
8	130	14	142	142	144	144	0	0	0	142	144	-2
8	140	15	154	154	155	155	0	0	0	154	155	-1
8	150	16	159	159	158	158	0	0	0	159	158	1
8	160	17	149	149	136	136	0	0	0	149	136	13	Averaging differences
8	170	18	143	143	146	146	0	0	0	143	146	-3
8	180	19	145	145	146	146	0	0	0	145	146	-1
9	0	1	128	128	121	121	0	0	0	128	121	7
9	10	2	124	124	125	125	0	0	0	124	125	-1
9	20	3	124	124	122	122	0	0	0	124	122	2
9	30	4	125	125	126	126	0	0	0	125	126	-1
9	40	5	119	119	120	118	0	0	2	119	119	0
9	50	6	115	115	117	115	0	0	2	115	116	-1
9	60	7	130	130	131	131	0	0	0	130	131	-1
9	70	8	123	123	122	124	0	0	-2	123	123	0
9	80	9	123	123	118	119	0	0	-1	123	118.5	4.5
9	90	10	125	125	125	125	0	0	0	125	125	0
9	100	11	130	130	122	127	0	0	-5	130	124.5	5.5
9	110	12	120	120	121	122	0	0	-1	120	121.5	-1.5
9	120	13	128	128	129	129	0	0	0	128	129	-1
9	130	14	129	129	126	126	0	0	0	129	126	3
9	140	15	126	126	124	124	0	0	0	126	124	2
9	150	16	128	128	129	129	0	0	0	128	129	-1
9	160	17	134	134	132	132	0	0	0	134	132	2
9	170	18	134	134	129	129	0	0	0	134	129	5
9	180	19	132	132	127	127	0	0	0	132	127	5
10	0	1	125	125	126	126	0	0	0	125	126	-1
10	10	2	123	123	124	124	0	0	0	123	124	-1
10	20	3	123	123	124	124	0	0	0	123	124	-1
10	30	4	122	122	124	123	0	0	1	122	123.5	-1.5
10	40	5	125	125	125	126	0	0	-1	125	125.5	-0.5
10	50	6	113	113	112	112	0	0	0	113	112	1
10	60	7	114	116	114	115	0	-2	-1	115	114.5	0.5
10	70	8	114	114	117	116	0	0	1	114	116.5	-2.5
10	80	9	114	112	115	114	0	2	1	113	114.5	-1.5
10	90	10	115	115	114	114	0	0	0	115	114	1
10	100	11	115	115	118	116	0	0	2	115	117	-2
10	110	12	121	121	121	119	0	0	2	121	120	1
10	120	13	122	122	120	123	0	0	-3	122	121.5	0.5
10	130	14	112	116	111	111	0	-4	0	114	111	3
10	140	15	108	108	109	108	0	0	1	108	108.5	-0.5
10	150	16	115	115	113	114	0	0	-1	115	113.5	1.5
10	160	17	110	110	111	111	0	0	0	110	111	-1
10	170	18	113	113	111	111	0	0	0	113	111	2
10	180	19	113	113	113	112	0	0	1	113	112.5	0.5
11	0	1	136	136	132	132	0	0	0	136	132	4
11	10	2	133	133	130	131	0	0	-1	133	130.5	2.5
11	20	3	132	132	128	128	0	0	0	132	128	4
11	30	4	132	132	132	132	0	0	0	132	132	0
11	40	5	137	137	137	137	0	0	0	137	137	0
11	50	6	129	129	128	128	0	0	0	129	128	1
11	60	7	130	130	130	130	0	0	0	130	130	0
11	70	8	132	132	160	160	1	0	0	132	160	-28	Motion
11	80	9	140	140	133	135	0	0	-2	140	134	6
11	90	10	136	136	149	149	1	0	0	136	149	-13	Poor ECG signal
11	100	11	141	141	146	146	0	0	0	141	146	-5
11	110	12	140	140	176	176	1	0	0	140	176	-36	Poor ECG signal
11	120	13	145	146	143	143	0	-1	0	145.5	143	2.5
11	130	14	139	139	149	149	1	0	0	139	149	-10	Poor ECG signal
11	140	15	129	129	129	129	0	0	0	129	129	0
11	150	16	141	141	142	142	0	0	0	141	142	-1
11	160	17	145	145	145	145	0	0	0	145	145	0
11	170	18	142	142	141	141	0	0	0	142	141	1
11	180	19	138	138	136	136	0	0	0	138	136	2
12	0	1	130	130	130	130	0	0	0	130	130	0
12	10	2	134	134	133	133	0	0	0	134	133	1
12	20	3	128	128	129	129	0	0	0	128	129	-1
12	30	4	136	136	134	134	0	0	0	136	134	2
12	40	5	132	132	131	131	0	0	0	132	131	1
12	50	6	125	125	124	124	0	0	0	125	124	1
12	60	7	124	124	129	129	0	0	0	124	129	-5
12	70	8	127	127	130	130	0	0	0	127	130	-3
12	80	9	111	114	99	99	1	-3	0	112.5	99	13.5	Poor ECG signal
12	90	10	116	116	115	115	0	0	0	116	115	1
12	100	11	121	121	117	117	0	0	0	121	117	4
12	110	12	121	121	120	120	0	0	0	121	120	1
12	120	13	136	136	142	142	0	0	0	136	142	-6
12	130	14	140	140	159	159	1	0	0	140	159	-19	Motion
12	140	15	140	140	159	159	1	0	0	140	159	-19	Motion
12	150	16	147	147	140	140	0	0	0	147	140	7
12	160	17	134	134	136	136	0	0	0	134	136	-2
12	170	18	136	136	131	131	0	0	0	136	131	5
12	180	19	130	130	130	130	0	0	0	130	130	0
13	0	1	167	167	206	206	1	0	0	167	206	-39	Motion (crying)
13	10	2	166	166	150	150	0	0	0	166	150	16	Averaging differences
13	20	3	162	162	145	149	0	0	-4	162	147	15	Averaging differences
13	30	4	156	156	162	162	0	0	0	156	162	-6
13	40	5	147	147	150	148	0	0	2	147	149	-2
13	50	6	149	149	130	130	1	0	0	149	130	19	Motion (carpet)
13	60	7	135	135	130	133	0	0	-3	135	131.5	3.5
13	70	8	142	142	157	152	1	0	5	142	154.5	-12.5	Motion (crying)
13	80	9	135	135	142	142	0	0	0	135	142	-7
13	90	10	133	133	126	126	0	0	0	133	126	7
13	100	11	125	125	124	122	0	0	2	125	123	2
13	110	12	117	117	115	115	0	0	0	117	115	2
13	120	13	130	130	121	121	0	0	0	130	121	9
13	130	14	129	129	145	145	0	0	0	129	145	-16	Averaging differences
13	140	15	136	136	129	129	0	0	0	136	129	7
13	150	16	138	138	132	133	0	0	-1	138	132.5	5.5
13	160	17	123	123	115	115	0	0	0	123	115	8
13	170	18	118	118	121	121	0	0	0	118	121	-3
13	180	19	117	117	115	116	0	0	-1	117	115.5	1.5
14	0	1	165	165	167	167	0	0	0	165	167	-2
14	10	2	160	160	158	155	0	0	3	160	156.5	3.5
14	20	3	163	163	195	195	1	0	0	163	195	-32	Poor ECG signal
14	30	4	152	152	192	192	1	0	0	152	192	-40	Poor ECG signal
14	40	5	147	147	146	146	0	0	0	147	146	1
14	50	6	142	142	140	140	0	0	0	142	140	2
14	60	7	155	155	156	156	0	0	0	155	156	-1
14	70	8	146	147	145	145	0	-1	0	146.5	145	1.5
14	80	9	146	146	144	144	0	0	0	146	144	2
14	90	10	153	154	146	146	0	-1	0	153.5	146	7.5
14	100	11	141	141	152	152	1	0	0	141	152	-11	Motion
14	110	12	149	152	145	145	0	-3	0	150.5	145	5.5
14	120	13	156	156	149	149	0	0	0	156	149	7
14	130	14	152	152	149	149	0	0	0	152	149	3
14	140	15	141	140	142	142	0	1	0	140.5	142	-1.5
14	150	16	143	144	178	178	1	-1	0	143.5	178	-34.5	Motion
14	160	17	144	146	142	142	0	-2	0	145	142	3
14	170	18	142	142	148	148	0	0	0	142	148	-6
14	180	19	131	131	126	126	0	0	0	131	126	5
15	0	1	137	137	133	133	0	0	0	137	133	4
15	10	2	134	134	132	132	0	0	0	134	132	2
15	20	3	130	130	120	120	1	0	0	130	120	10	Poor ECG signal
15	30	4	133	133	131	131	0	0	0	133	131	2
15	40	5	126	126	154	154	1	0	0	126	154	-28	Poor ECG signal
15	50	6	126	126	125	125	0	0	0	126	125	1
15	60	7	125	125	51	51	1	0	0	125	51	74	Motion
15	70	8	141	141	142	142	0	0	0	141	142	-1
15	80	9	139	139	137	137	0	0	0	139	137	2
15	90	10	131	131	130	130	0	0	0	131	130	1
15	100	11	129	129	127	127	0	0	0	129	127	2
15	110	12	132	131	166	166	1	1	0	131.5	166	-34.5	Motion
15	120	13	130	130	121	121	0	0	0	130	121	9
15	130	14	130	130	131	131	0	0	0	130	131	-1
15	140	15	131	131	163	163	1	0	0	131	163	-32	Poor ECG signal
15	150	16	129	129	127	127	0	0	0	129	127	2
15	160	17	127	127	158	158	1	0	0	127	158	-31	Motion
15	170	18	135	135	143	143	0	0	0	135	143	-8
15	180	19	114	114	117	117	0	0	0	114	117	-3
16	0	1	140	140	149	149	0	0	0	140	149	-9
16	10	2	128	128	119	119	0	0	0	128	119	9
16	20	3	128	129	123	123	0	-1	0	128.5	123	5.5
16	30	4	126	126	121	121	0	0	0	126	121	5
16	40	5	125	125	116	116	0	0	0	125	116	9
16	50	6	113	113	119	119	0	0	0	113	119	-6
16	60	7	111	111	109	109	0	0	0	111	109	2
16	70	8	125	125	120	120	0	0	0	125	120	5
16	80	9	111	111	110	110	0	0	0	111	110	1
16	90	10	118	118	109	109	0	0	0	118	109	9
16	100	11	114	114	104	104	0	0	0	114	104	10	Averaging differences
16	110	12	108	108	109	108	0	0	1	108	108.5	-0.5
16	120	13	111	111	197	197	1	0	0	111	197	-86	Motion
16	130	14	123	123	120	120	0	0	0	123	120	3
16	140	15	111	111	109	109	0	0	0	111	109	2
16	150	16	105	105	102	102	0	0	0	105	102	3
16	160	17	107	107	102	102	0	0	0	107	102	5
16	170	18	104	104	103	104	0	0	-1	104	103.5	0.5
16	180	19	105	105	104	104	0	0	0	105	104	1
17	0	1	124	124	121	121	0	0	0	124	121	3
17	10	2	118	118	118	118	0	0	0	118	118	0
17	20	3	110	110	94	94	1	0	0	110	94	16	Motion
17	30	4	106	106	97	97	0	0	0	106	97	9
17	40	5	94	94	100	100	0	0	0	94	100	-6
17	50	6	96	96	97	97	0	0	0	96	97	-1
17	60	7	100	100	97	100	0	0	-3	100	98.5	1.5
17	70	8	97	97	96	96	0	0	0	97	96	1
17	80	9	94	94	92	92	0	0	0	94	92	2
17	90	10	100	100	106	106	0	0	0	100	106	-6
17	100	11	113	113	99	100	0	0	-1	113	99.5	13.5	Averaging differences
17	110	12	102	102	97	99	0	0	-2	102	98	4
17	120	13	106	106	108	108	0	0	0	106	108	-2
17	130	14	119	119	120	120	0	0	0	119	120	-1
17	140	15	120	120	114	114	0	0	0	120	114	6
17	150	16	113	113	118	114	0	0	4	113	116	-3
17	160	17	117	117	117	117	0	0	0	117	117	0
17	170	18	111	111	110	110	0	0	0	111	110	1
17	180	19	116	119	116	116	0	-3	0	117.5	116	1.5
18	0	1	122	122	125	125	0	0	0	122	125	-3
18	10	2	114	114	115	115	0	0	0	114	115	-1
18	20	3	115	115	117	117	0	0	0	115	117	-2
18	30	4	121	121	122	122	0	0	0	121	122	-1
18	40	5	121	121	122	122	0	0	0	121	122	-1
18	50	6	119	119	121	121	0	0	0	119	121	-2
18	60	7	118	118	119	119	0	0	0	118	119	-1
18	70	8	116	116	112	112	0	0	0	116	112	4
18	80	9	117	117	116	116	0	0	0	117	116	1
18	90	10	117	117	119	119	0	0	0	117	119	-2
18	100	11	113	113	114	114	0	0	0	113	114	-1
18	110	12	112	113	111	111	0	-1	0	112.5	111	1.5
18	120	13	110	110	109	109	0	0	0	110	109	1
18	130	14	113	112	114	114	0	1	0	112.5	114	-1.5
18	140	15	111	111	112	112	0	0	0	111	112	-1
18	150	16	113	113	112	112	0	0	0	113	112	1
18	160	17	119	119	116	116	0	0	0	119	116	3
18	170	18	115	115	112	112	0	0	0	115	112	3
18	180	19	126	126	128	128	0	0	0	126	128	-2
19	0	1	137	137	135	135	0	0	0	137	135	2
19	10	2	132	132	128	128	0	0	0	132	128	4
19	20	3	130	130	131	131	0	0	0	130	131	-1
19	30	4	124	124	124	124	0	0	0	124	124	0
19	40	5	122	122	122	122	0	0	0	122	122	0
19	50	6	123	123	123	123	0	0	0	123	123	0
19	60	7	124	124	119	119	0	0	0	124	119	5
19	70	8	138	138	134	134	0	0	0	138	134	4
19	80	9	129	129	126	126	0	0	0	129	126	3
19	90	10	127	127	126	126	0	0	0	127	126	1
19	100	11	127	127	126	126	0	0	0	127	126	1
19	110	12	127	127	127	127	0	0	0	127	127	0
19	120	13	126	126	126	126	0	0	0	126	126	0
19	130	14	130	130	131	131	0	0	0	130	131	-1
19	140	15	130	130	131	131	0	0	0	130	131	-1
19	150	16	132	132	134	134	0	0	0	132	134	-2
19	160	17	131	131	133	133	0	0	0	131	133	-2
19	170	18	141	141	142	142	0	0	0	141	142	-1
19	180	19	141	141	140	140	0	0	0	141	140	1
20	0	1	122	122	122	122	0	0	0	122	122	0
20	10	2	124	124	157	157	1	0	0	124	157	-33	Poor ECG signal
20	20	3	123	123	118	118	0	0	0	123	118	5
20	30	4	118	118	117	117	0	0	0	118	117	1
20	40	5	116	116	121	121	0	0	0	116	121	-5
20	50	6	128	128	128	128	0	0	0	128	128	0
20	60	7	121	121	122	122	0	0	0	121	122	-1
20	70	8	118	118	118	118	0	0	0	118	118	0
20	80	9	116	116	113	117	0	0	-4	116	115	1
20	90	10	118	118	118	118	0	0	0	118	118	0
20	100	11	108	108	130	130	1	0	0	108	130	-22	Motion
20	110	12	122	122	119	119	0	0	0	122	119	3
20	120	13	110	110	107	107	0	0	0	110	107	3
20	130	14	111	112	113	112	0	-1	1	111.5	112.5	-1
20	140	15	113	112	NaN	NaN	1	1	NaN	112.5	NaN	NaN
20	150	16	128	128	NaN	NaN	1	0	NaN	128	NaN	NaN
20	160	17	123	123	113	113	1	0	0	123	113	10	Poor ECG signal (recovery)
20	170	18	118	118	112	112	0	0	0	118	112	6
20	180	19	117	117	118	118	0	0	0	117	118	-1
21	0	1	135	135	137	137	0	0	0	135	137	-2
21	10	2	137	137	132	132	0	0	0	137	132	5
21	20	3	137	137	139	139	0	0	0	137	139	-2
21	30	4	135	135	133	133	0	0	0	135	133	2
21	40	5	137	140	135	135	0	-3	0	138.5	135	3.5
21	50	6	140	138	141	141	0	2	0	139	141	-2
21	60	7	140	140	140	140	0	0	0	140	140	0
21	70	8	144	144	141	141	0	0	0	144	141	3
21	80	9	139	139	141	141	0	0	0	139	141	-2
21	90	10	146	146	147	147	0	0	0	146	147	-1
21	100	11	136	136	137	137	0	0	0	136	137	-1
21	110	12	142	142	140	140	0	0	0	142	140	2
21	120	13	133	133	136	136	0	0	0	133	136	-3
21	130	14	134	134	140	140	0	0	0	134	140	-6
21	140	15	140	140	140	140	0	0	0	140	140	0
21	150	16	137	137	136	136	0	0	0	137	136	1
21	160	17	133	133	132	132	0	0	0	133	132	1
21	170	18	131	131	132	132	0	0	0	131	132	-1
21	180	19	146	146	146	146	0	0	0	146	146	0
22	0	1	119	119	117	117	0	0	0	119	117	2
22	10	2	119	119	129	127	0	0	2	119	128	-9
22	20	3	126	126	126	126	0	0	0	126	126	0
22	30	4	132	132	133	133	0	0	0	132	133	-1
22	40	5	141	141	142	142	0	0	0	141	142	-1
22	50	6	140	140	140	141	0	0	-1	140	140.5	-0.5
22	60	7	140	140	139	139	0	0	0	140	139	1
22	70	8	140	140	139	139	0	0	0	140	139	1
22	80	9	136	136	137	137	0	0	0	136	137	-1
22	90	10	138	138	138	137	0	0	1	138	137.5	0.5
22	100	11	133	133	132	133	0	0	-1	133	132.5	0.5
22	110	12	133	133	132	133	0	0	-1	133	132.5	0.5
22	120	13	135	135	133	134	0	0	-1	135	133.5	1.5
22	130	14	132	132	131	132	0	0	-1	132	131.5	0.5
22	140	15	136	136	135	137	0	0	-2	136	136	0
22	150	16	128	128	129	128	0	0	1	128	128.5	-0.5
22	160	17	130	130	131	131	0	0	0	130	131	-1
22	170	18	131	131	130	130	0	0	0	131	130	1
22	180	19	133	133	133	132	0	0	1	133	132.5	0.5
23	0	1	127	127	131	131	0	0	0	127	131	-4
23	10	2	122	122	124	124	0	0	0	122	124	-2
23	20	3	129	128	129	129	0	1	0	128.5	129	-0.5
23	30	4	120	120	122	122	0	0	0	120	122	-2
23	40	5	124	124	128	128	0	0	0	124	128	-4
23	50	6	127	127	129	129	0	0	0	127	129	-2
23	60	7	128	129	126	126	0	-1	0	128.5	126	2.5
23	70	8	117	119	116	115	0	-2	1	118	115.5	2.5
23	80	9	124	124	127	127	0	0	0	124	127	-3
23	90	10	117	117	118	118	0	0	0	117	118	-1
23	100	11	120	123	123	120	0	-3	3	121.5	121.5	0
23	110	12	117	117	114	114	0	0	0	117	114	3
23	120	13	118	118	119	119	0	0	0	118	119	-1
23	130	14	122	122	123	123	0	0	0	122	123	-1
23	140	15	118	118	122	122	0	0	0	118	122	-4
23	150	16	124	124	127	127	0	0	0	124	127	-3
23	160	17	118	118	116	116	0	0	0	118	116	2
23	170	18	116	116	117	117	0	0	0	116	117	-1
23	180	19	114	114	117	117	0	0	0	114	117	-3
24	0	1	103	103	103	103	0	0	0	103	103	0
24	10	2	99	99	100	100	0	0	0	99	100	-1
24	20	3	106	104	110	110	0	2	0	105	110	-5
24	30	4	98	98	99	99	0	0	0	98	99	-1
24	40	5	104	104	109	109	0	0	0	104	109	-5
24	50	6	103	103	103	103	0	0	0	103	103	0
24	60	7	107	107	106	106	0	0	0	107	106	1
24	70	8	104	104	105	105	0	0	0	104	105	-1
24	80	9	103	103	110	110	0	0	0	103	110	-7
24	90	10	111	111	106	106	0	0	0	111	106	5
24	100	11	109	109	114	114	0	0	0	109	114	-5
24	110	12	104	104	103	103	0	0	0	104	103	1
24	120	13	117	117	122	122	0	0	0	117	122	-5
24	130	14	118	118	122	122	0	0	0	118	122	-4
24	140	15	120	120	121	121	0	0	0	120	121	-1
24	150	16	128	128	131	131	0	0	0	128	131	-3
24	160	17	133	133	126	126	0	0	0	133	126	7
24	170	18	123	123	128	126	0	0	2	123	127	-4
24	180	19	118	118	111	111	0	0	0	118	111	7
25	0	1	145	145	146	146	0	0	0	145	146	-1
25	10	2	151	151	154	155	0	0	-1	151	154.5	-3.5
25	20	3	156	156	157	158	0	0	-1	156	157.5	-1.5
25	30	4	149	149	151	151	0	0	0	149	151	-2
25	40	5	150	150	157	157	0	0	0	150	157	-7
25	50	6	153	153	156	156	0	0	0	153	156	-3
25	60	7	153	153	142	142	1	0	0	153	142	11	Poor ECG signal
25	70	8	146	146	137	137	0	0	0	146	137	9
25	80	9	148	148	72	72	1	0	0	148	72	76	Poor ECG signal (recovery)
25	90	10	138	139	139	139	0	-1	0	138.5	139	-0.5
25	100	11	142	142	143	143	0	0	0	142	143	-1
25	110	12	138	138	134	134	0	0	0	138	134	4
25	120	13	143	143	141	141	0	0	0	143	141	2
25	130	14	139	139	141	141	0	0	0	139	141	-2
25	140	15	156	156	159	158	0	0	1	156	158.5	-2.5
25	150	16	139	139	NaN	NaN	1	0	NaN	139	NaN	NaN
25	160	17	152	152	156	156	0	0	0	152	156	-4
25	170	18	149	149	150	150	0	0	0	149	150	-1
25	180	19	144	144	144	144	0	0	0	144	144	0
27	0	1	155	155	156	156	0	0	0	155	156	-1
27	10	2	152	152	153	153	0	0	0	152	153	-1
27	20	3	144	144	146	146	0	0	0	144	146	-2
27	30	4	149	149	149	149	0	0	0	149	149	0
27	40	5	146	146	144	144	0	0	0	146	144	2
27	50	6	139	139	136	136	0	0	0	139	136	3
27	60	7	136	136	133	133	0	0	0	136	133	3
27	70	8	132	132	135	135	0	0	0	132	135	-3
27	80	9	132	132	133	133	0	0	0	132	133	-1
27	90	10	134	134	133	133	0	0	0	134	133	1
27	100	11	135	135	138	138	0	0	0	135	138	-3
27	110	12	130	130	130	130	0	0	0	130	130	0
27	120	13	133	133	131	131	0	0	0	133	131	2
27	130	14	128	128	125	125	0	0	0	128	125	3
27	140	15	137	137	137	137	0	0	0	137	137	0
27	150	16	138	138	142	142	0	0	0	138	142	-4
27	160	17	144	144	188	188	1	0	0	144	188	-44	Motion
27	170	18	145	145	143	143	0	0	0	145	143	2
27	180	19	146	146	145	145	0	0	0	146	145	1
28	0	1	112	112	119	119	0	0	0	112	119	-7
28	10	2	110	110	115	115	0	0	0	110	115	-5
28	20	3	113	113	109	109	0	0	0	113	109	4
28	30	4	106	106	108	108	0	0	0	106	108	-2
28	40	5	110	110	112	112	0	0	0	110	112	-2
28	50	6	111	111	108	108	0	0	0	111	108	3
28	60	7	116	116	118	117	0	0	1	116	117.5	-1.5
28	70	8	112	112	113	113	0	0	0	112	113	-1
28	80	9	112	112	NaN	NaN	1	0	NaN	112	NaN	NaN
28	90	10	113	113	113	113	0	0	0	113	113	0
28	100	11	112	112	116	116	0	0	0	112	116	-4
28	110	12	116	116	116	116	0	0	0	116	116	0
28	120	13	131	129	131	131	0	2	0	130	131	-1
28	130	14	109	109	103	103	0	0	0	109	103	6
28	140	15	101	101	100	100	0	0	0	101	100	1
28	150	16	105	105	101	101	0	0	0	105	101	4
28	160	17	106	106	109	109	0	0	0	106	109	-3
28	170	18	103	105	105	107	0	-2	-2	104	106	-2
28	180	19	106	106	110	110	0	0	0	106	110	-4
29	0	1	120	120	123	123	0	0	0	120	123	-3
29	10	2	120	120	122	122	0	0	0	120	122	-2
29	20	3	116	116	116	116	0	0	0	116	116	0
29	30	4	121	121	124	124	0	0	0	121	124	-3
29	40	5	122	122	121	121	0	0	0	122	121	1
29	50	6	125	125	147	91	1	0	56	125	119	6	Motion
29	60	7	126	126	128	128	0	0	0	126	128	-2
29	70	8	124	124	134	134	1	0	0	124	134	-10	Motion
29	80	9	123	124	123	123	0	-1	0	123.5	123	0.5
29	90	10	129	129	140	140	1	0	0	129	140	-11	Motion
29	100	11	127	127	197	197	1	0	0	127	197	-70	Motion
29	110	12	126	126	108	108	1	0	0	126	108	18	Motion
29	120	13	136	136	75	75	1	0	0	136	75	61	Poor ECG signal
29	130	14	126	127	102	102	1	-1	0	126.5	102	24.5	Motion
29	140	15	130	130	129	129	0	0	0	130	129	1
29	150	16	127	127	127	125	0	0	2	127	126	1
29	160	17	135	135	142	139	0	0	3	135	140.5	-5.5
29	170	18	128	128	94	94	1	0	0	128	94	34	Poor ECG signal
29	180	19	125	125	122	122	0	0	0	125	122	3
30	0	1	127	127	126	126	0	0	0	127	126	1
30	10	2	121	121	124	124	0	0	0	121	124	-3
30	20	3	118	118	116	116	0	0	0	118	116	2
30	30	4	125	125	126	126	0	0	0	125	126	-1
30	40	5	117	117	120	120	0	0	0	117	120	-3
30	50	6	121	121	122	122	0	0	0	121	122	-1
30	60	7	124	124	123	123	0	0	0	124	123	1
30	70	8	115	115	113	113	0	0	0	115	113	2
30	80	9	121	121	129	129	0	0	0	121	129	-8
30	90	10	143	143	148	148	0	0	0	143	148	-5
30	100	11	152	152	153	153	0	0	0	152	153	-1
30	110	12	151	151	148	148	0	0	0	151	148	3
30	120	13	141	141	141	141	0	0	0	141	141	0
30	130	14	129	127	129	129	0	2	0	128	129	-1
30	140	15	140	140	145	145	0	0	0	140	145	-5
30	150	16	153	153	155	155	0	0	0	153	155	-2
30	160	17	143	143	140	140	0	0	0	143	140	3
30	170	18	125	125	129	129	0	0	0	125	129	-4
30	180	19	124	124	127	127	0	0	0	124	127	-3
31	0	1	124	124	131	131	0	0	0	124	131	-7
31	10	2	141	141	136	136	0	0	0	141	136	5
31	20	3	138	138	179	179	1	0	0	138	179	-41	Poor ECG signal
31	30	4	143	143	137	137	0	0	0	143	137	6
31	40	5	138	138	NaN	NaN	1	0	NaN	138	NaN	NaN
31	50	6	140	140	70	70	1	0	0	140	70	70	Poor ECG signal (recovery)
31	60	7	136	136	125	125	1	0	0	136	125	11	Poor ECG signal (recovery)
31	70	8	130	130	125	125	0	0	0	130	125	5
31	80	9	128	128	131	131	0	0	0	128	131	-3
31	90	10	140	140	140	140	0	0	0	140	140	0
31	100	11	133	133	139	139	0	0	0	133	139	-6
31	110	12	145	145	143	143	0	0	0	145	143	2
31	120	13	143	143	144	144	0	0	0	143	144	-1
31	130	14	133	134	133	133	0	-1	0	133.5	133	0.5
31	140	15	138	138	138	138	0	0	0	138	138	0
31	150	16	131	131	136	136	0	0	0	131	136	-5
31	160	17	144	144	NaN	NaN	1	0	NaN	144	NaN	NaN
31	170	18	152	152	NaN	NaN	1	0	NaN	152	NaN	NaN
31	180	19	152	152	48	48	1	0	0	152	48	104	Poor ECG signal (recovery)
32	0	1	138	138	137	137	0	0	0	138	137	1
32	10	2	123	128	122	122	0	-5	0	125.5	122	3.5
32	20	3	128	128	128	128	0	0	0	128	128	0
32	30	4	122	122	120	120	0	0	0	122	120	2
32	40	5	119	119	118	118	0	0	0	119	118	1
32	50	6	125	125	131	131	0	0	0	125	131	-6
32	60	7	134	134	133	133	0	0	0	134	133	1
32	70	8	115	115	107	107	0	0	0	115	107	8
32	80	9	123	123	126	126	0	0	0	123	126	-3
32	90	10	124	124	125	125	0	0	0	124	125	-1
32	100	11	122	122	119	119	0	0	0	122	119	3
32	110	12	118	118	118	118	0	0	0	118	118	0
32	120	13	116	116	104	104	1	0	0	116	104	12	Motion
32	130	14	114	114	119	119	0	0	0	114	119	-5
32	140	15	126	126	126	126	0	0	0	126	126	0
32	150	16	133	133	136	136	0	0	0	133	136	-3
32	160	17	124	124	119	119	0	0	0	124	119	5
32	170	18	115	115	119	119	0	0	0	115	119	-4
32	180	19	131	131	132	132	0	0	0	131	132	-1
33	0	1	136	136	131	131	0	0	0	136	131	5
33	10	2	115	115	119	119	0	0	0	115	119	-4
33	20	3	115	115	112	112	0	0	0	115	112	3
33	30	4	115	115	112	112	0	0	0	115	112	3
33	40	5	114	114	112	110	0	0	2	114	111	3
33	50	6	110	110	110	110	0	0	0	110	110	0
33	60	7	117	117	114	114	0	0	0	117	114	3
33	70	8	112	112	114	114	0	0	0	112	114	-2
33	80	9	110	110	115	115	0	0	0	110	115	-5
33	90	10	115	115	125	125	0	0	0	115	125	-10	Averaging differences / NeoBeat snow
33	100	11	125	125	126	126	0	0	0	125	126	-1
33	110	12	110	110	106	106	0	0	0	110	106	4
33	120	13	109	109	109	109	0	0	0	109	109	0
33	130	14	111	111	109	109	0	0	0	111	109	2
33	140	15	114	114	115	115	0	0	0	114	115	-1
33	150	16	117	117	113	113	0	0	0	117	113	4
33	160	17	110	110	113	113	0	0	0	110	113	-3
33	170	18	112	113	114	114	0	-1	0	112.5	114	-1.5
33	180	19	115	116	117	117	0	-1	0	115.5	117	-1.5
34	0	1	132	132	105	105	1	0	0	132	105	27	Poor ECG signal
34	10	2	131	131	146	146	1	0	0	131	146	-15	Poor ECG signal
34	20	3	128	128	48	48	1	0	0	128	48	80	Poor ECG signal
34	30	4	114	114	114	115	0	0	-1	114	114.5	-0.5
34	40	5	115	115	114	114	0	0	0	115	114	1
34	50	6	112	112	111	112	0	0	-1	112	111.5	0.5
34	60	7	109	109	108	108	0	0	0	109	108	1
34	70	8	108	108	110	110	0	0	0	108	110	-2
34	80	9	108	108	107	107	0	0	0	108	107	1
34	90	10	98	98	106	105	0	0	1	98	105.5	-7.5
34	100	11	106	106	103	103	0	0	0	106	103	3
34	110	12	107	107	114	109	0	0	5	107	111.5	-4.5
34	120	13	105	105	101	101	0	0	0	105	101	4
34	130	14	105	105	110	110	0	0	0	105	110	-5
34	140	15	105	105	105	105	0	0	0	105	105	0
34	150	16	99	99	100	100	0	0	0	99	100	-1
34	160	17	102	102	99	97	0	0	2	102	98	4
34	170	18	101	101	104	101	0	0	3	101	102.5	-1.5
34	180	19	106	106	107	107	0	0	0	106	107	-1
35	0	1	147	147	141	141	0	0	0	147	141	6
35	10	2	133	133	133	133	0	0	0	133	133	0
35	20	3	134	134	133	133	0	0	0	134	133	1
35	30	4	129	129	120	120	0	0	0	129	120	9
35	40	5	126	126	125	125	0	0	0	126	125	1
35	50	6	121	121	121	121	0	0	0	121	121	0
35	60	7	112	112	107	107	0	0	0	112	107	5
35	70	8	122	122	118	118	0	0	0	122	118	4
35	80	9	115	115	121	121	0	0	0	115	121	-6
35	90	10	130	130	131	131	0	0	0	130	131	-1
35	100	11	126	126	130	130	0	0	0	126	130	-4
35	110	12	127	127	133	133	0	0	0	127	133	-6
35	120	13	124	124	124	124	0	0	0	124	124	0
35	130	14	113	113	110	110	0	0	0	113	110	3
35	140	15	113	113	122	122	0	0	0	113	122	-9
35	150	16	129	129	129	129	0	0	0	129	129	0
35	160	17	115	115	111	111	0	0	0	115	111	4
35	170	18	112	112	118	118	0	0	0	112	118	-6
35	180	19	118	118	122	122	0	0	0	118	122	-4
36	0	1	126	126	128	128	0	0	0	126	128	-2
36	10	2	129	129	127	127	0	0	0	129	127	2
36	20	3	131	131	133	133	0	0	0	131	133	-2
36	30	4	123	123	121	121	0	0	0	123	121	2
36	40	5	126	126	131	131	0	0	0	126	131	-5
36	50	6	130	130	NaN	NaN	1	0	NaN	130	NaN	NaN
36	60	7	129	129	129	129	0	0	0	129	129	0
36	70	8	138	138	138	138	0	0	0	138	138	0
36	80	9	133	133	133	133	0	0	0	133	133	0
36	90	10	131	131	135	135	0	0	0	131	135	-4
36	100	11	135	135	134	134	0	0	0	135	134	1
36	110	12	127	127	125	125	0	0	0	127	125	2
36	120	13	130	130	130	130	0	0	0	130	130	0
36	130	14	129	129	128	128	0	0	0	129	128	1
36	140	15	128	128	126	126	0	0	0	128	126	2
36	150	16	125	125	126	126	0	0	0	125	126	-1
36	160	17	124	124	124	124	0	0	0	124	124	0
36	170	18	127	127	128	128	0	0	0	127	128	-1
36	180	19	126	126	145	145	1	0	0	126	145	-19	Poor ECG signal (recovery)
37	0	1	128	128	129	129	0	0	0	128	129	-1
37	10	2	126	126	126	126	0	0	0	126	126	0
37	20	3	125	125	127	127	0	0	0	125	127	-2
37	30	4	127	127	126	126	0	0	0	127	126	1
37	40	5	127	127	128	128	0	0	0	127	128	-1
37	50	6	125	125	126	126	0	0	0	125	126	-1
37	60	7	126	126	126	127	0	0	-1	126	126.5	-0.5
37	70	8	121	126	118	118	0	-5	0	123.5	118	5.5
37	80	9	129	129	130	130	0	0	0	129	130	-1
37	90	10	129	129	133	133	0	0	0	129	133	-4
37	100	11	132	131	132	132	0	1	0	131.5	132	-0.5
37	110	12	132	132	133	133	0	0	0	132	133	-1
37	120	13	131	131	135	135	0	0	0	131	135	-4
37	130	14	130	130	130	130	0	0	0	130	130	0
37	140	15	129	129	130	130	0	0	0	129	130	-1
37	150	16	130	130	133	133	0	0	0	130	133	-3
37	160	17	133	133	134	134	0	0	0	133	134	-1
37	170	18	132	132	137	137	0	0	0	132	137	-5
37	180	19	131	131	130	130	0	0	0	131	130	1
38	0	1	135	135	132	132	0	0	0	135	132	3
38	10	2	132	132	135	135	0	0	0	132	135	-3
38	20	3	133	133	137	137	0	0	0	133	137	-4
38	30	4	132	132	145	145	1	0	0	132	145	-13	Motion (crying)
38	40	5	143	143	140	140	0	0	0	143	140	3
38	50	6	131	131	133	133	0	0	0	131	133	-2
38	60	7	133	133	134	132	0	0	2	133	133	0
38	70	8	120	120	117	117	0	0	0	120	117	3
38	80	9	117	117	122	122	0	0	0	117	122	-5
38	90	10	129	129	118	118	0	0	0	129	118	11	Averaging differences
38	100	11	119	119	120	120	0	0	0	119	120	-1
38	110	12	135	135	139	139	0	0	0	135	139	-4
38	120	13	112	112	110	110	0	0	0	112	110	2
38	130	14	112	112	112	112	0	0	0	112	112	0
38	140	15	108	108	110	110	0	0	0	108	110	-2
38	150	16	112	112	111	111	0	0	0	112	111	1
38	160	17	109	109	119	119	0	0	0	109	119	-10	Averaging differences
38	170	18	129	129	132	132	0	0	0	129	132	-3
38	180	19	107	107	104	104	0	0	0	107	104	3
39	0	1	101	101	101	101	0	0	0	101	101	0
39	10	2	100	100	100	100	0	0	0	100	100	0
39	20	3	102	102	102	102	0	0	0	102	102	0
39	30	4	101	101	105	105	0	0	0	101	105	-4
39	40	5	100	100	99	99	0	0	0	100	99	1
39	50	6	103	102	109	107	0	1	2	102.5	108	-5.5
39	60	7	99	99	101	101	0	0	0	99	101	-2
39	70	8	100	100	103	103	0	0	0	100	103	-3
39	80	9	101	101	104	104	0	0	0	101	104	-3
39	90	10	106	106	103	103	0	0	0	106	103	3
39	100	11	99	99	101	101	0	0	0	99	101	-2
39	110	12	98	98	97	97	0	0	0	98	97	1
39	120	13	96	96	95	95	0	0	0	96	95	1
39	130	14	98	98	97	97	0	0	0	98	97	1
39	140	15	101	101	102	104	0	0	-2	101	103	-2
39	150	16	102	102	103	103	0	0	0	102	103	-1
39	160	17	130	130	135	135	0	0	0	130	135	-5
39	170	18	121	119	119	121	0	2	-2	120	120	0
39	180	19	129	129	130	130	0	0	0	129	130	-1
40	0	1	131	131	129	129	0	0	0	131	129	2
40	10	2	126	126	123	123	0	0	0	126	123	3
40	20	3	119	119	119	119	0	0	0	119	119	0
40	30	4	114	114	111	111	0	0	0	114	111	3
40	40	5	114	114	110	110	0	0	0	114	110	4
40	50	6	102	102	107	107	0	0	0	102	107	-5
40	60	7	109	109	109	109	0	0	0	109	109	0
40	70	8	109	109	108	108	0	0	0	109	108	1
40	80	9	107	107	109	109	0	0	0	107	109	-2
40	90	10	114	114	116	116	0	0	0	114	116	-2
40	100	11	128	128	129	129	0	0	0	128	129	-1
40	110	12	119	119	121	121	0	0	0	119	121	-2
40	120	13	125	125	122	122	0	0	0	125	122	3
40	130	14	118	118	114	114	0	0	0	118	114	4
40	140	15	107	105	108	108	0	2	0	106	108	-2
40	150	16	124	120	127	127	0	4	0	122	127	-5
40	160	17	118	118	114	114	0	0	0	118	114	4
40	170	18	127	124	130	130	0	3	0	125.5	130	-4.5
40	180	19	125	125	125	125	0	0	0	125	125	0
41	0	1	135	135	162	162	1	0	0	135	162	-27	Motion (crying)
41	10	2	140	140	NaN	174	1	0	NaN	140	NaN	NaN
41	20	3	138	138	NaN	NaN	1	0	NaN	138	NaN	NaN
41	30	4	138	138	133	133	0	0	0	138	133	5
41	40	5	127	127	153	153	1	0	0	127	153	-26	Motion (crying)
41	50	6	137	137	137	137	0	0	0	137	137	0
41	60	7	137	139	146	146	1	-2	0	138	146	-8
41	70	8	136	136	139	139	0	0	0	136	139	-3
41	80	9	129	129	139	139	1	0	0	129	139	-10	Motion (crying)
41	90	10	134	134	150	150	1	0	0	134	150	-16	Motion (crying)
41	100	11	129	129	126	126	0	0	0	129	126	3
41	110	12	121	121	124	124	0	0	0	121	124	-3
41	120	13	117	117	122	122	0	0	0	117	122	-5
41	130	14	131	131	130	130	0	0	0	131	130	1
41	140	15	137	137	171	171	1	0	0	137	171	-34	Motion (crying)
41	150	16	126	126	125	125	0	0	0	126	125	1
41	160	17	134	134	135	135	0	0	0	134	135	-1
41	170	18	116	116	125	125	0	0	0	116	125	-9
41	180	19	120	120	128	128	0	0	0	120	128	-8
43	0	1	127	127	124	124	0	0	0	127	124	3
43	10	2	110	110	107	107	0	0	0	110	107	3
43	20	3	133	133	134	134	0	0	0	133	134	-1
43	30	4	120	120	124	124	0	0	0	120	124	-4
43	40	5	123	123	124	124	0	0	0	123	124	-1
43	50	6	119	119	116	116	0	0	0	119	116	3
43	60	7	115	115	118	118	0	0	0	115	118	-3
43	70	8	118	118	115	115	0	0	0	118	115	3
43	80	9	121	121	116	116	0	0	0	121	116	5
43	90	10	115	115	122	122	0	0	0	115	122	-7
43	100	11	130	130	132	132	0	0	0	130	132	-2
43	110	12	120	120	123	123	0	0	0	120	123	-3
43	120	13	122	122	117	117	0	0	0	122	117	5
43	130	14	132	132	129	129	0	0	0	132	129	3
43	140	15	128	128	132	132	0	0	0	128	132	-4
43	150	16	128	126	125	125	0	2	0	127	125	2
43	160	17	117	116	119	119	0	1	0	116.5	119	-2.5
43	170	18	116	118	116	116	0	-2	0	117	116	1
43	180	19	112	112	111	111	0	0	0	112	111	1
44	0	1	124	124	125	125	0	0	0	124	125	-1
44	10	2	134	134	137	135	0	0	2	134	136	-2
44	20	3	128	128	127	126	0	0	1	128	126.5	1.5
44	30	4	133	133	133	133	0	0	0	133	133	0
44	40	5	127	124	122	125	0	3	-3	125.5	123.5	2
44	50	6	123	123	124	124	0	0	0	123	124	-1
44	60	7	123	123	124	123	0	0	1	123	123.5	-0.5
44	70	8	123	123	124	124	0	0	0	123	124	-1
44	80	9	125	125	126	126	0	0	0	125	126	-1
44	90	10	123	123	124	125	0	0	-1	123	124.5	-1.5
44	100	11	123	123	124	124	0	0	0	123	124	-1
44	110	12	122	122	123	124	0	0	-1	122	123.5	-1.5
44	120	13	122	122	122	122	0	0	0	122	122	0
44	130	14	122	122	124	123	0	0	1	122	123.5	-1.5
44	140	15	121	121	123	122	0	0	1	121	122.5	-1.5
44	150	16	122	122	123	123	0	0	0	122	123	-1
44	160	17	122	122	123	123	0	0	0	122	123	-1
44	170	18	123	123	121	122	0	0	-1	123	121.5	1.5
44	180	19	122	122	125	125	0	0	0	122	125	-3
45	0	1	115	115	115	115	0	0	0	115	115	0
45	10	2	115	115	112	112	0	0	0	115	112	3
45	20	3	115	115	114	114	0	0	0	115	114	1
45	30	4	116	116	116	116	0	0	0	116	116	0
45	40	5	115	115	117	117	0	0	0	115	117	-2
45	50	6	114	114	114	114	0	0	0	114	114	0
45	60	7	114	114	112	112	0	0	0	114	112	2
45	70	8	116	116	120	120	0	0	0	116	120	-4
45	80	9	120	120	49	49	1	0	0	120	49	71	Poor ECG signal
45	90	10	118	115	115	116	0	3	-1	116.5	115.5	1
45	100	11	111	111	109	109	0	0	0	111	109	2
45	110	12	112	112	114	114	0	0	0	112	114	-2
45	120	13	115	115	118	118	0	0	0	115	118	-3
45	130	14	112	112	112	112	0	0	0	112	112	0
45	140	15	117	117	117	117	0	0	0	117	117	0
45	150	16	114	114	114	114	0	0	0	114	114	0
45	160	17	116	116	117	117	0	0	0	116	117	-1
45	170	18	116	116	117	117	0	0	0	116	117	-1
45	180	19	112	112	114	114	0	0	0	112	114	-2
46	0	1	106	106	106	106	0	0	0	106	106	0
46	10	2	101	101	103	102	0	0	1	101	102.5	-1.5
46	20	3	100	100	104	104	0	0	0	100	104	-4
46	30	4	98	98	101	101	0	0	0	98	101	-3
46	40	5	101	101	101	97	0	0	4	101	99	2
46	50	6	100	100	98	98	0	0	0	100	98	2
46	60	7	112	112	111	107	0	0	4	112	109	3
46	70	8	95	95	93	93	0	0	0	95	93	2
46	80	9	113	113	120	120	0	0	0	113	120	-7
46	90	10	125	125	127	127	0	0	0	125	127	-2
46	100	11	124	125	127	127	0	-1	0	124.5	127	-2.5
46	110	12	122	122	124	124	0	0	0	122	124	-2
46	120	13	118	117	120	119	0	1	1	117.5	119.5	-2
46	130	14	116	115	116	118	0	1	-2	115.5	117	-1.5
46	140	15	116	116	112	112	0	0	0	116	112	4
46	150	16	112	112	121	121	0	0	0	112	121	-9
46	160	17	99	99	118	118	0	0	0	99	118	-19	Averaging differences
46	170	18	118	118	115	116	0	0	-1	118	115.5	2.5
46	180	19	102	102	103	104	0	0	-1	102	103.5	-1.5
47	0	1	128	128	132	132	0	0	0	128	132	-4
47	10	2	132	132	134	136	0	0	-2	132	135	-3
47	20	3	138	138	139	136	0	0	3	138	137.5	0.5
47	30	4	144	144	147	147	0	0	0	144	147	-3
47	40	5	139	139	144	144	0	0	0	139	144	-5
47	50	6	138	138	143	143	0	0	0	138	143	-5
47	60	7	129	129	128	128	0	0	0	129	128	1
47	70	8	130	130	NaN	NaN	1	0	NaN	130	NaN	NaN
47	80	9	128	128	NaN	NaN	1	0	NaN	128	NaN	NaN
47	90	10	130	130	65	NaN	1	0	NaN	130	NaN	NaN
47	100	11	126	126	130	130	0	0	0	126	130	-4
47	110	12	129	129	133	133	0	0	0	129	133	-4
47	120	13	129	129	129	129	0	0	0	129	129	0
47	130	14	128	128	131	131	0	0	0	128	131	-3
47	140	15	136	136	138	138	0	0	0	136	138	-2
47	150	16	122	122	125	125	0	0	0	122	125	-3
47	160	17	133	133	137	137	0	0	0	133	137	-4
47	170	18	137	137	140	140	0	0	0	137	140	-3
47	180	19	128	128	128	126	0	0	2	128	127	1
48	0	1	127	127	130	130	0	0	0	127	130	-3
48	10	2	116	116	105	105	0	0	0	116	105	11	Averaging differences
48	20	3	110	110	115	115	0	0	0	110	115	-5
48	30	4	120	120	113	113	0	0	0	120	113	7
48	40	5	110	110	112	112	0	0	0	110	112	-2
48	50	6	114	114	113	113	0	0	0	114	113	1
48	60	7	116	116	120	120	0	0	0	116	120	-4
48	70	8	124	124	124	124	0	0	0	124	124	0
48	80	9	111	111	109	109	0	0	0	111	109	2
48	90	10	111	111	114	114	0	0	0	111	114	-3
48	100	11	117	117	121	121	0	0	0	117	121	-4
48	110	12	119	119	116	116	0	0	0	119	116	3
48	120	13	111	111	123	123	0	0	0	111	123	-12	Averaging differences
48	130	14	113	113	108	108	0	0	0	113	108	5
48	140	15	104	104	106	106	0	0	0	104	106	-2
48	150	16	101	101	102	102	0	0	0	101	102	-1
48	160	17	113	113	118	118	0	0	0	113	118	-5
48	170	18	132	132	138	138	0	0	0	132	138	-6
48	180	19	123	123	106	106	0	0	0	123	106	17	Averaging differences
49	0	1	100	100	103	103	0	0	0	100	103	-3
49	10	2	104	104	108	108	0	0	0	104	108	-4
49	20	3	98	97	99	99	0	1	0	97.5	99	-1.5
49	30	4	98	98	91	91	0	0	0	98	91	7
49	40	5	103	103	112	112	0	0	0	103	112	-9
49	50	6	109	109	116	116	0	0	0	109	116	-7
49	60	7	90	90	91	91	0	0	0	90	91	-1
49	70	8	100	100	105	103	0	0	2	100	104	-4
49	80	9	95	95	103	103	0	0	0	95	103	-8
49	90	10	95	95	98	98	0	0	0	95	98	-3
49	100	11	96	96	96	96	0	0	0	96	96	0
49	110	12	105	105	112	112	0	0	0	105	112	-7
49	120	13	95	95	94	94	0	0	0	95	94	1
49	130	14	93	93	92	92	0	0	0	93	92	1
49	140	15	96	96	105	105	0	0	0	96	105	-9
49	150	16	91	91	93	93	0	0	0	91	93	-2
49	160	17	89	89	87	86	0	0	1	89	86.5	2.5
49	170	18	95	95	101	101	0	0	0	95	101	-6
49	180	19	92	92	95	95	0	0	0	92	95	-3
50	0	1	121	121	121	121	0	0	0	121	121	0
50	10	2	122	122	124	126	0	0	-2	122	125	-3
50	20	3	126	126	126	128	0	0	-2	126	127	-1
50	30	4	124	124	128	126	0	0	2	124	127	-3
50	40	5	128	128	130	129	0	0	1	128	129.5	-1.5
50	50	6	125	125	125	125	0	0	0	125	125	0
50	60	7	134	134	136	135	0	0	1	134	135.5	-1.5
50	70	8	127	127	126	126	0	0	0	127	126	1
50	80	9	127	127	128	128	0	0	0	127	128	-1
50	90	10	127	127	130	130	0	0	0	127	130	-3
50	100	11	132	127	126	125	0	5	1	129.5	125.5	4
50	110	12	126	126	127	127	0	0	0	126	127	-1
50	120	13	129	129	131	131	0	0	0	129	131	-2
50	130	14	129	128	129	128	0	1	1	128.5	128.5	0
50	140	15	126	126	127	127	0	0	0	126	127	-1
50	150	16	131	131	133	133	0	0	0	131	133	-2
50	160	17	123	123	125	125	0	0	0	123	125	-2
50	170	18	124	124	128	128	0	0	0	124	128	-4
50	180	19	125	125	128	128	0	0	0	125	128	-3
51	0	1	134	134	133	133	0	0	0	134	133	1
51	10	2	132	132	130	130	0	0	0	132	130	2
51	20	3	128	128	130	130	0	0	0	128	130	-2
51	30	4	122	122	124	124	0	0	0	122	124	-2
51	40	5	130	130	NaN	NaN	1	0	NaN	130	NaN	NaN
51	50	6	140	140	139	139	0	0	0	140	139	1
51	60	7	127	127	130	130	0	0	0	127	130	-3
51	70	8	130	130	129	129	0	0	0	130	129	1
51	80	9	139	139	138	138	0	0	0	139	138	1
51	90	10	133	133	133	133	0	0	0	133	133	0
51	100	11	124	124	126	126	0	0	0	124	126	-2
51	110	12	140	140	151	151	1	0	0	140	151	-11	Motion
51	120	13	135	138	126	126	1	-3	0	136.5	126	10.5	Motion
51	130	14	127	127	129	129	0	0	0	127	129	-2
51	140	15	127	127	127	127	0	0	0	127	127	0
51	150	16	127	127	128	128	0	0	0	127	128	-1
51	160	17	122	122	107	107	0	0	0	122	107	15	Averaging differences
51	170	18	125	125	129	129	0	0	0	125	129	-4
51	180	19	128	128	127	127	0	0	0	128	127	1
52	0	1	154	154	155	155	0	0	0	154	155	-1
52	10	2	152	153	153	152	0	-1	1	152.5	152.5	0
52	20	3	144	144	140	140	0	0	0	144	140	4
52	30	4	144	144	143	143	0	0	0	144	143	1
52	40	5	144	144	142	142	0	0	0	144	142	2
52	50	6	144	144	141	141	0	0	0	144	141	3
52	60	7	140	140	139	139	0	0	0	140	139	1
52	70	8	145	145	143	143	0	0	0	145	143	2
52	80	9	138	138	143	143	0	0	0	138	143	-5
52	90	10	144	144	143	143	0	0	0	144	143	1
52	100	11	144	144	143	143	0	0	0	144	143	1
52	110	12	130	130	126	126	0	0	0	130	126	4
52	120	13	132	132	131	131	0	0	0	132	131	1
52	130	14	142	142	143	143	0	0	0	142	143	-1
52	140	15	146	146	146	146	0	0	0	146	146	0
52	150	16	146	146	141	141	0	0	0	146	141	5
52	160	17	142	142	139	139	0	0	0	142	139	3
52	170	18	136	136	134	134	0	0	0	136	134	2
52	180	19	137	137	137	137	0	0	0	137	137	0
